# Supplementary material for: Red cell distribution width as a novel marker for predicting high-risk from upper gastro-intestinal bleeding patients
Source: PLoS One. 2017 Nov 2;12(11):e0187158. doi: 10.1371/journal.pone.0187158 (PMC5667835; doi:10.1371/journal.pone.0187158)
Supplement: S1 File — (XLSX) [file pone.0187158.s003.xlsx]

## Sheet: RDW_GI_bleeding_supp infformati
No	CAUSEl	VarixVsnonV	treatment	sex	AgeG	age	RDWgroup	RDWg2	RDW	hGgroup	Hg	Hct	MCV	PLT	MPV	bunGROUP	BUN	SBPgroup	SBP	HRgroup	HR	RR	SPO2	melenaGROUP	MELENA	SyncopeGroup	SYNCOPE	Comor3G	comorbidity	LiverGroup	LiverDZ	CardiacG	CardiacFail	HTN	DM	RenalG	CADG	CancerG	Meta	GImalig	Death	MEDICATION	NSAID	ASPIRIN	WAFARIN	tansfusion	Risk	GBSgroup	GBS
155	ulcer	novarix	TAE intervention / dud diverticulum	F	1	79	4	4	22	2	5	15.2	86.4	192	8.7	3	62.1	2	50	2	132	21	100	2	O	2	X	1	1	1	X	1	X	n	n	1	1	1	1	n	n	Y			Y	1	y	high	15
11	ulcer	novarix	No	M	0	58	2	0	13.5	2	5.3	15.5	90.6	156	9.5	3	29.4	1	118	1	93	20	100	2	O	1	X	1	1	1	X	1	X	n	n	1	1	1	1	n	n	N				1	y	high	11
15	Malig	novarix	No	M	1	73	2	0	14.2	2	9.9	30.4	84	313	8.9	2	16	1	180	2	108	16	97	2	O	1	X	1	1	1	X	1	X	y	y	1	1	1	1	n	n	N				0	n	high	8
18	MW	novarix	No	M	0	26	1	0	12.5	1	15.9	44.6	86.4	204	10.7	2	14.5	1	119	1	85	18	99	1	X	1	X	1	1	1	X	1	X	n	n	1	1	1	1	n	n	N				0	n	low	0
32	Gastrodu	novarix	No	F	1	83	3	3	15.6	1	10.6	31.4	96.9	247	10.4	3	91.5	1	140	1	74	20	100	2	O	1	X	2	2	1	X	2	O	y	n	1	1	1	1	n	n	Y		Y	Y	1	y	high	10
37	Gastrodu	novarix	No	M	0	33	3	3	14.8	1	12.8	35.7	88.4	364	9	1	8.6	1	137	1	89	25	100	1	X	1	X	1	1	1	X	1	X	n	n	1	1	1	1	n	n	N				0	n	low	1
43	ulcer	novarix	No	F	1	74	4	4	16.9	2	6	17.3	121.8	127	9.2	3	65.2	1	101	1	98	20	99	2	O	2	O	2	2	1	X	1	X	y	y	1	2	1	1	n	n	Y		Y		1	y	high	14
44	ulcer	novarix	No	M	1	66	2	0	13.7	1	13.2	39	96.5	212	10.1	3	58.7	1	127	2	102	22	95	1	X	1	X	1	1	1	X	1	X	n	n	1	1	1	1	n	n	N				1	y	low	5
45	ulcer	novarix	No	F	1	72	3	3	15.4	2	8.4	26	88.1	325	9.4	3	32.6	1	118	2	119	1	98	1	X	1	X	1	1	1	X	1	X	n	n	1	1	1	1	n	n	N				1	y	high	11
65	ulcer	novarix	No	M	1	75	2	0	13.4	1	12.2	35.5	87.7	198	8.9	3	48	1	150	1	92	18	100	2	O	2	O	1	1	1	X	1	X	n	n	1	1	2	1	y	n	Y		Y		0	n	high	8
69	ulcer	novarix	No	F	1	75	4	4	22	1	10.6	33	75.1	299	10.2	3	46.7	1	106	1	81	17	99	2	O	1	X	2	2	1	X	2	O	y	n	1	1	1	1	n	n	N				0	n	high	9
74	varix	varix	No	M	0	51	2	0	14.2	1	11.9	34.3	100.3	96	12	2	20.4	1	132	2	140	23	100	2	O	1	X	3	2	2	O	1	X	n	y	1	1	1	1	n	n	N				0	n	high	9
78	ulcer	novarix	No	M	0	54	1	0	12.7	1	13	37.8	96.4	254	9.8	3	36.2	2	96	1	89	19	93	2	O	1	X	2	2	1	X	2	O	n	n	1	1	1	1	n	n	N				0	n	high	9
112	ulcer	novarix	No	M	1	73	4	4	21.8	2	2.8	11.1	61.7	228	9.1	2	23.1	2	45	1	92	12	78	1	X	1	X	1	1	1	X	1	X	n	n	1	1	1	1	n	y	N				1	y	high	12
114	Malig	novarix	No	F	0	54	3	3	14.9	1	10.2	30.6	85.2	220	10.1	3	31.8	1	125	1	97	18	100	2	O	1	X	1	1	1	X	1	X	n	n	1	1	1	1	n	n	N				0	n	low	6
115	MW	novarix	No	M	0	42	1	0	12.7	1	16.5	45.6	96.6	142	10.3	2	13.6	1	130	1	91	18	100	1	X	1	X	1	1	1	X	1	X	n	n	1	1	1	1	n	n	N				0	n	low	0
116	MW	novarix	No	F	0	22	1	0	12.4	1	12.7	37.1	89.4	181	10	2	10.3	1	121	1	87	20	99	1	X	1	X	1	1	1	X	1	X	n	n	1	1	1	1	n	n	N				0	n	low	0
117	MW	novarix	No	M	0	34	1	0	12.6	1	15.2	42.2	86.1	260	9.7	2	15.4	1	137	1	70	20	100	1	X	1	X	1	1	1	X	1	X	n	n	1	1	1	1	n	n	N				0	n	low	0
123	Gastrodu	novarix	No	F	0	36	4	4	16.5	1	11.4	34.9	84.5	233	8.9	3	26.1	1	160	2	125	21	97	1	X	1	X	3	2	1	X	1	X	n	y	2	1	1	1	n	n	N				0	n	low	5
128	ulcer	novarix	No	F	1	87	2	0	13.9	2	8.2	24	92.7	91	10.1	3	28	1	104	2	121	11	94	2	O	1	X	2	2	1	X	2	O	n	n	1	1	1	1	n	n	Y			Y	1	y	high	15
137	ulcer	novarix	No	M	0	30	1	0	12.2	1	10.8	31.4	86.7	170	10.4	2	19.2	1	120	2	102	20	100	2	O	1	X	1	1	1	X	1	X	n	n	1	1	1	1	n	n	N				0	n	high	7
138	ulcer	novarix	No	M	1	77	1	0	12.6	1	12.3	34.4	99.7	157	12.7	3	72.9	1	105	2	119	25	100	2	O	1	X	3	2	2	O	1	X	n	n	2	1	1	1	n	n	Y		Y		0	n	high	12
141	ulcer	novarix	No	M	0	31	1	0	12.8	1	13.6	38.8	85.3	239	10	3	34.9	1	137	2	110	16	98	2	O	1	X	1	1	1	X	1	X	n	n	1	1	1	1	n	n	N				0	n	low	6
146	MW	novarix	No	M	1	81	3	3	16.1	1	12	35.5	94.4	163	9	2	14.4	1	131	1	98	20	94	2	O	1	X	1	1	1	X	1	X	y	n	1	1	2	1	y	y	N				0	n	low	2
149	ulcer	novarix	No	M	1	72	3	3	15.8	1	11.2	33	92.7	160	10.8	2	19.7	2	74	2	113	21	97	2	O	1	X	3	2	2	O	1	X	y	y	1	1	1	1	n	n	N				1	y	high	12
153	ulcer	novarix	No	F	1	65	1	0	12.9	1	10.8	30.4	90.5	342	9.1	3	44.9	1	142	2	104	20	100	2	O	1	X	1	1	1	X	1	X	y	n	1	1	1	1	n	n	N				0	n	high	7
154	ulcer	novarix	No	M	1	75	1	0	12.4	1	13.7	38.5	91.9	253	9.9	3	34.4	1	108	2	101	20	98	2	O	1	X	1	1	1	X	1	X	y	y	1	1	1	1	n	n	N				0	n	high	7
157	varix	varix	No	M	0	37	4	4	16.5	2	8.2	23.7	98.3	100	9.7	1	7.9	1	118	2	140	25	100	2	O	1	X	3	2	2	O	1	X	n	n	1	1	1	1	n	n	N				1	y	high	10
159	ulcer	novarix	No	M	1	60	4	4	18.8	2	8.8	23.2	100.4	134	9.7	3	101.5	2	80	1	94	28	100	2	O	1	X	3	2	2	O	1	X	n	n	1	1	1	1	n	n	N				1	y	high	18
163	ulcer	novarix	No	F	1	84	3	3	14.8	2	7.8	22.6	83.4	345	9.5	3	30.9	1	107	1	63	20	98	2	O	1	X	1	1	1	X	1	X	y	n	1	1	1	1	n	n	N				1	y	high	12
164	ulcer	novarix	No	M	0	54	4	4	25.2	2	5.8	18.5	69	280	9.4	2	11.1	2	82	1	97	22	99	2	O	2	X	1	1	1	X	1	X	n	y	1	1	1	1	n	n	N				1	y	high	10
166	ulcer	novarix	No	M	1	79	2	0	14	2	7.8	23.2	96.7	114	8.8	3	43.8	1	132	1	96	20	100	2	O	1	X	1	1	1	X	1	X	n	n	1	1	1	1	n	n	N				1	y	high	11
167	varix	varix	No	M	0	59	4	4	16.8	2	6.8	20.6	90	57	10.8	3	44.5	2	98	2	103	19	100	2	O	1	X	3	2	2	O	1	X	n	n	1	1	1	1	n	n	N				1	y	high	16
182	varix	varix	No	M	0	57	4	4	17.3	1	10.7	31.2	90.2	182	10.3	3	44.9	1	132	1	81	20	100	2	O	1	X	3	2	2	O	1	X	n	y	1	1	1	1	n	y	N				1	y	high	10
190	varix	varix	No	M	1	63	3	3	15.1	1	10.1	29.1	98.6	126	10.9	2	22.1	1	155	2	102	22	98	1	X	1	X	3	2	2	O	1	X	y	y	1	1	1	1	n	n	N				1	y	high	8
196	ulcer	novarix	No	M	0	44	4	4	20.5	2	2.6	8.9	68.5	455	8.4	3	57.6	1	108	1	90	19	96	2	O	1	X	3	2	2	O	1	X	n	n	1	1	2	1	n	n	N				1	y	high	14
198	ulcer	novarix	No	M	0	54	1	0	12.7	2	8.4	24	94.5	173	10.2	3	31	1	138	2	125	20	100	2	O	1	X	1	1	1	X	1	X	y	n	1	1	1	1	n	n	N				1	y	high	12
206	varix	varix	No	M	1	75	4	4	24.8	2	5	15.7	85.3	206	8.3	3	53.3	1	159	1	78	19	97	2	O	1	X	3	2	2	O	1	X	y	n	1	1	1	1	n	n	N				1	y	high	12
215	ulcer	novarix	No	M	0	53	4	4	17.9	2	7.3	22.3	77.2	299	10	3	73.1	1	152	2	112	20	98	2	O	1	X	1	1	1	X	1	X	y	y	1	1	1	1	n	n	Y		Y		1	y	high	14
226	ulcer	novarix	No	M	1	75	3	3	15.2	2	8.6	25	91.9	210	9	3	52.9	1	163	2	109	12	99	2	O	1	X	1	1	1	X	1	X	y	y	1	1	1	1	n	n	Y			Y	0	n	high	12
242	varix	varix	No	F	1	70	2	0	14	2	7.3	21.5	102.4	97	11.3	3	37.6	1	153	2	104	14	96	2	O	1	X	3	2	2	O	1	X	y	y	1	1	1	1	n	n	N				1	y	high	13
245	ulcer	novarix	No	M	1	66	2	0	13.8	1	13.1	39.1	81.3	249	9.5	3	38.3	1	104	1	77	20	97	2	O	1	X	1	1	1	X	1	X	y	n	1	1	1	1	n	n	N				0	n	low	6
247	ulcer	novarix	No	M	1	71	2	0	13.7	2	7.2	20.7	91.6	192	10.1	3	26.5	1	105	1	75	17	100	2	O	1	X	1	1	1	X	1	X	y	n	1	1	1	1	n	n	Y			Y	1	y	high	11
249	varix	varix	No	M	0	51	2	0	13.6	1	14.7	42.9	100.2	87	10	2	10.2	1	124	1	74	20	99	2	O	1	X	3	2	2	O	1	X	n	n	1	1	2	1	y	n	N				0	n	low	2
254	ulcer	novarix	No	M	1	70	2	0	13.1	2	8.3	24.7	96.1	215	9.1	3	47.4	1	116	1	56	22	95	2	O	1	X	1	1	1	X	1	X	y	n	1	1	1	1	n	n	N				1	y	high	11
257	ulcer	novarix	No	M	0	43	1	0	12.6	1	10.4	30.2	89.3	247	10.1	3	38.5	1	146	1	90	21	100	2	O	1	X	1	1	1	X	1	X	n	n	1	1	1	1	n	n	N				1	y	high	8
259	ulcer	novarix	No	M	0	42	1	0	12.6	1	13.4	37.9	84.6	274	9.6	3	37.6	1	150	1	82	20	100	1	X	1	X	1	1	1	X	1	X	n	n	1	1	1	1	n	n	N				0	n	low	5
260	MW	novarix	No	M	0	38	1	0	12.6	1	17.4	47.9	86.5	246	10.1	2	10.2	1	123	1	90	20	98	2	O	1	X	3	2	2	O	1	X	n	n	1	1	1	1	n	n	N				0	n	low	2
261	ulcer	novarix	No	M	0	50	1	0	12.5	2	9.6	28.6	97.3	162	9.4	3	37.7	1	127	1	96	17	100	2	O	2	O	3	2	2	O	1	X	n	n	1	1	1	1	n	n	N				1	y	high	11
264	MW	novarix	No	M	0	48	1	0	12.3	2	9.6	27.5	87.9	180	11.1	3	35.1	2	92	2	109	20	99	2	O	1	X	3	2	2	O	1	X	y	n	1	1	1	1	n	n	N				1	y	high	14
265	MW	novarix	No	F	0	20	1	0	11.5	1	14.4	40.1	85	191	10.3	2	18.1	1	126	2	116	18	99	1	n	1	n		1	1	n	1	n	n	n	1	1		1		n	N				0	n	low	1
273	Gastrodu	novarix	No	M	0	34	1	0	12.1	1	15.1	42.1	86.3	152	12.5	2	15.5	1	125	1	76	20	100	1	n	1	n		1	1	n	1	n	n	n	1	1		1		n	N				0	n	low	0
274	MW	novarix	No	F	0	26	1	0	12.1	1	13.9	38.7	85.8	317	10.6	2	10.3	1	125	2	110	20	100	1	n	1	n		1	1	n	1	n	n	n	1	1		1		n	N				0	n	low	1
279	MW	novarix	No	M	0	41	1	0	12.3	1	12.8	35.7	93.2	191	9.5	3	34.7	1	134	1	87	20	100	2	y	1	n		2	2	y	1	n	n	n	1	1		1		n	N				0	n	high	8
280	ulcer	novarix	No	M	0	51	1	0	12.4	1	14	41.5	92.8	252	10.7	3	43.9	2	99	1	96	20	100	2	y	1	n		1	1	n	1	n	n	n	1	1		1		n	N				0	n	high	7
282	MW	novarix	No	M	1	67	1	0	12.5	1	16.9	46	84.9	152	9.9	2	18	1	119	1	73	22	100	1	n	1	n		1	1	n	1	n	n	n	1	1		1		n	N				0	n	low	0
283	ulcer	novarix	No	M	0	37	1	0	12.6	2	6.8	19.1	91.4	266	10.2	3	31.3	1	111	2	118	22	100	2	y	1	n		1	1	n	1	n	n	n	1	1		1		n	N				1	y	high	12
289	Malig	novarix	No	M	0	45	1	0	12.8	1	11.1	32.9	88.4	244	10.7	2	22.9	2	80	2	133	30	99	1	n	1	n		2	2	y	1	n	n	n	2	1		1		n	N				1	y	high	12
291	MW	novarix	No	M	0	39	1	0	12.8	1	13.1	35.9	89.1	300	10.2	2	20.6	2	81	1	98	20	100	1	n	1	n		1	1	n	1	n	n	n	1	1		1		n	N				1	y	low	5
293	ulcer	novarix	No	M	1	80	2	0	13	2	9.6	28.6	94.1	151	9.3	3	41.2	2	98	1	57	20	100	2	y	1	n		2	1	n	1	n	n	n	2	1		1		n	N				0	n	high	13
296	unknown	novarix	No	M	1	70	2	0	13.1	1	12.1	35.3	91.5	206	9.3	2	24.1	1	140	1	96	20	99	2	y	1	n		1	1	n	1	n	y	n	1	1		1		n	N				0	n	low	5
309	Gastrodu	novarix	No	F	1	74	2	0	13.8	2	7.4	22	85.6	167	9.9	3	91	2	94	1	61	14	97	2	y	1	n		2	1	n	1	n	n	y	2	2		1		n	Y		Y		1	y	high	15
310	ulcer	novarix	No	M	0	57	2	0	13.8	2	9.6	27.6	88.7	413	9.5	3	30.6	1	130	1	89	17	96	1	n	1	n		1	1	n	1	n	y	n	1	1		1		n	N				0	n	high	10
311	MW	novarix	No	M	0	48	2	0	13.9	1	14.9	43.5	96.9	183	9.7	2	20.2	1	157	2	125	20	100	2	y	1	n		2	2	y	1	n	n	n	2	1		1		n	N				0	n	low	6
323	ulcer	novarix	No	M	1	85	3	3	14.5	2	6.5	18.6	86.9	220	9	3	30	1	103	1	63	18	99	2	y	1	n		2	1	n	1	n	y	n	2	1		1		n	N				1	y	high	12
326	MW	novarix	No	M	0	45	3	3	14.7	1	11.3	31.4	92.6	170	10.5	3	47.2	2	91	2	154	22	99	1	n	1	n		2	2	y	1	n	n	n	2	1		1		n	N				0	n	high	12
199	MW	novarix	ligation	M	0	48	4	4	16.5	2	8.5	24	89.9	119	10.5	3	27.8	1	110	2	138	16	100	2	O	1	X	3	2	2	O	1	X	n	n	1	1	1	1	n	n	N				1	y	high	13
148	varix	varix	ligation	M	0	49	4	4	20.4	2	6.7	20.7	89.6	77	10.3	3	26.9	1	123	1	85	18	100	2	O	1	X	3	2	2	O	1	X	n	n	1	1	1	1	n	n	N				1	y	high	12
314	varix	varix	ligation	M	0	51	2	0	14	1	10.7	30.5	99.7	97	12.2	3	34.1	1	118	2	108	20	100	2	y	1	n		2	2	y	1	n	n	n	1	1		1		n	N				1	y	high	11
318	varix	varix	ligation	M	0	58	2	0	14.3	2	6.8	20	90.9	113	12.2	3	56.1	2	91	2	111	22	100	2	y	1	n		2	2	y	1	n	n	y	2	1		1		n	N				1	y	high	16
327	varix	varix	ligation	M	1	69	3	3	14.7	2	7.7	22.4	97	55	10.8	2	21.6	1	102	2	115	22	100	2	y	1	n		2	2	y	1	n	n	n	2	1		1		n	N				1	y	high	13
179	Gastrodu	novarix	E, coagulaser	M	0	40	1	0	12.7	1	11.7	33.3	85.6	191	9.6	3	40.1	1	115	2	114	20	100	2	O	2	O	1	1	1	X	1	X	n	n	1	1	1	1	n	n	N				1	y	high	11
317	ulcer	novarix	E, clipping	M	1	75	2	0	14.2	1	10.3	29	95.7	71	14	2	21.1	1	100	1	76	20	98	2	y	1	n		2	2	y	1	n	n	n	1	1		1		n	N				1	y	high	9
191	ulcer	novarix	E, clip, coagulaser	M	0	57	1	0	12.6	1	11.2	32.1	93.6	281	9.7	3	36.3	1	100	1	98	20	100	2	O	1	X	1	1	1	X	1	X	y	n	1	1	1	1	n	n	N				1	y	high	9
276	ulcer	novarix	E, clip, coagulaser	M	0	21	1	0	12.2	2	6.8	19.2	81.7	205	9.4	3	35.5	1	129	2	112	22	100	2	y	1	n		1	1	n	1	n	n	n	1	1		1		n	N				1	y	high	12
64	ulcer	novarix	E	M	1	66	2	0	13.3	2	6.9	20.5	88	154	9.3	3	28.9	2	88	1	74	20	100	2	O	2	O	1	1	1	X	1	X	n	n	1	1	1	1	n	n	N				1	y	high	16
101	Gastrodu	novarix	E	F	0	52	4	4	17.8	2	5.8	20.1	68.4	203	11.1	2	14.4	1	105	1	88	25	98	1	X	1	X	1	1	1	X	1	X	n	n	1	1	1	1	n	n	Y			Y	1	y	high	7
145	ulcer	novarix	E	M	0	54	2	0	13.1	2	7.7	21.8	86.9	271	10.5	3	79.1	1	140	1	96	23	96	2	O	1	X	1	1	1	X	1	X	y	y	1	1	1	1	n	n	N				1	y	high	13
186	ulcer	novarix	E	M	0	54	4	4	19.3	2	4.6	13.8	81.7	237	8.8	2	20.6	2	78	2	107	22	97	2	O	2	X	3	2	1	X	1	X	n	n	1	1	2	2	y	n	N				1	y	high	13
50	MW	novarix	clipping	M	0	44	3	3	15	1	11.7	35.4	103.5	106	12.8	3	39.7	1	122	2	126	20	99	2	O	1	X	1	1	1	X	1	X	n	n	1	1	1	1	n	n	N				1	y	high	9
266	ulcer	novarix	clipping	M	0	49	1	0	11.7	2	8.9	26.1	97	173	10.6	3	71.1	1	100	2	107	21	98	2	y	2	y		2	1	n	1	n	y	y	2	1		1		n	N				1	y	high	17
211	varix	varix	No	F	1	62	4	4	20.3	2	3.9	12.6	75.9	88	9.7	3	32.4	1	109	1	81	14	99	2	O	1	X	3	2	2	O	1	X	n	n	1	1	2	1	n	n	N				1	y	high	13
152	Gastrodu	novarix	No	M	0	52	1	0	12.3	1	15.8	46.3	93.5	314	9.5	3	38.6	1	107	2	114	27	100	1	X	1	X	3	2	2	O	1	X	n	n	1	1	1	1	n	n	N				0	n	high	8
236	unknown	novarix	No	M	1	71	3	3	14.5	1	10.8	31.9	97.3	205	9.6	3	62.7	2	77	2	114	20	90	2	O	1	X	1	1	1	X	1	X	n	n	1	1	2	1	y	n	N				1	y	high	12
251	varix	varix	No	M	1	73	2	0	13.4	1	14.8	42.3	92.6	87	9.3	2	19.3	1	136	2	114	20	97	1	X	1	X	3	2	2	O	1	X	y	n	1	1	1	1	n	n	N				0	n	low	4
48	Malig	novarix	No	M	1	75	2	0	14	2	7.7	24.2	94.5	350	10.8	2	19.9	1	111	1	78	19	100	1	X	1	X	3	2	1	X	1	X	y	n	1	1	2	2	y	n	N				1	y	high	8
227	ulcer	novarix	No	F	1	84	3	3	15.1	2	7.3	21.1	84.7	278	8.4	3	47.4	1	115	1	80	20	96	2	O	1	X	1	1	1	X	1	X	y	n	1	1	1	1	n	n	Y		Y		1	y	high	11
315	ulcer	novarix	No	M	1	85	2	0	14.1	2	7.9	22	102.3	143	9.9	3	39	1	103	2	118	20	100	2	y	1	n		2	1	n	2	y	y	n	2	2		1		n	Y		Y		1	y	high	15
297	Gastrodu	novarix	No	M	0	56	2	0	13.2	1	10.9	31	91.4	30	#NULL!	3	26.6	1	135	2	119	20	36.8	1	n	2	y		2	1	n	1	n	n	n	2	1		1		n	N				1	y	high	9
156	ulcer	novarix	No	M	0	53	4	4	16.7	2	6.7	18.7	80.6	477	8.2	2	24.6	1	121	2	131	30	100	2	O	1	X	1	1	1	X	1	X	n	n	1	1	1	1	n	n	N				1	y	high	11
79	MW	novarix	No	M	0	54	2	0	13.9	1	13.7	40.2	91.6	112	11	3	51	1	115	1	99	14	98	1	X	1	X	1	1	1	X	1	X	n	y	1	1	1	1	n	n	N				0	n	low	4
208	ulcer	novarix	No	F	1	75	4	4	21.7	2	6.4	20.6	81.7	249	8.6	3	28.2	1	176	2	102	20	100	2	O	1	X	2	2	1	X	1	X	n	y	1	2	1	1	n	n	Y		Y		1	y	high	12
224	ulcer	novarix	No	F	1	84	3	3	15.3	2	3.6	10.5	92.9	201	9.1	3	50.3	1	100	2	101	18	95	2	O	1	X	1	1	1	X	1	X	y	y	1	1	1	1	n	n	N				1	y	high	13
233	ulcer	novarix	No	F	1	64	3	3	14.7	2	5.5	16.8	86.2	110	9.2	2	10.6	1	110	2	102	22	100	2	O	1	X	3	2	2	O	1	X	n	y	1	1	1	1	n	n	N				1	y	high	9
99	ulcer	novarix	E	M	1	80	3	3	15.6	2	7.5	22.9	91	222	8.1	3	41.5	1	125	1	64	20	99	1	X	1	X	2	2	1	X	1	X	y	y	1	2	1	1	n	n	Y		Y		1	y	high	10
218	ulcer	novarix	No	F	0	45	4	4	17.1	2	7.2	24.8	63.6	268	9.8	2	10.1	1	152	1	82	17	99	2	O	1	X	1	1	1	X	1	X	n	n	1	1	1	1	n	n	N				1	y	high	7
92	ulcer	novarix	No	M	1	80	3	3	16.1	2	7.1	21.8	90.1	182	9.1	3	31.1	1	148	1	69	20	100	1	X	2	O	2	2	1	X	1	X	y	y	1	2	1	1	n	n	Y		Y		1	y	high	12
180	Gastrodu	novarix	No	F	0	36	2	0	14.1	1	15.1	44.9	89.6	237	9.3	3	40.9	1	196	1	76	20	100	1	X	1	X	3	2	1	X	1	X	n	y	2	1	1	1	n	n	N				0	n	low	4
202	varix	varix	No	M	0	56	4	4	20.2	2	6	18.2	99.5	68	11.1	2	21.9	1	137	1	90	13	100	2	O	1	X	3	2	2	O	1	X	n	n	1	1	2	1	n	n	N				1	y	high	11
118	varix	varix	No	M	0	46	3	3	15	2	7.6	21.8	100.5	111	9.9	2	24.2	1	113	2	121	20	93	2	O	1	X	3	2	2	O	1	X	n	n	1	1	1	1	n	n	N				1	y	high	13
3	unknown	novarix	No	M	1	69	1	0	12	1	14.6	41.7	95.2	179	9.6	2	17.9	1	126	1	89	19	100	2	O	1	X	1	1	1	X	1	X	y	y	1	1	1	1	n	n	N				0	n	low	1
4	Malig	novarix	No	M	1	72	4	4	19.6	2	5	14.3	92.3	188	9.6	3	53.4	1	101	1	99	18	100	2	O	1	X	3	2	1	X	1	X	y	y	2	1	1	1	n	n	N				1	y	high	12
6	Gastrodu	novarix	No	F	0	49	1	0	12.6	1	12.1	34.8	88.8	343	9.1	2	16.8	1	107	1	95	18	100	2	O	1	X	1	1	1	X	1	X	n	n	1	1	1	1	n	n	N				0	n	low	2
7	varix	varix	No	M	0	50	4	4	19.4	1	10	31.4	76.6	75	0	1	8	1	124	1	62	17	96	2	O	1	X	1	1	1	X	1	X	n	n	1	1	1	1	n	n	N				0	n	low	4
10	Malig	novarix	No	F	1	65	4	4	20.8	2	2.9	9.1	101.1	255	8	3	70	1	116	2	112	25	98	2	O	1	X	3	2	1	X	1	X	n	n	1	1	2	2	y	n	N				1	y	high	14
14	ulcer	novarix	No	F	1	73	4	4	17	2	4.1	12.2	85.8	200	9.7	3	146.4	1	115	1	64	12	100	2	O	1	X	3	2	1	X	1	X	y	y	2	1	1	1	n	n	N				1	y	high	13
20	varix	varix	No	M	1	66	3	3	16.3	1	13	38.5	86.1	50	9.9	2	22.9	1	118	1	81	14	98	2	O	1	X	3	2	2	O	1	X	n	y	1	1	1	1	n	n	N				0	n	low	6
24	varix	varix	No	M	0	52	4	4	18.4	2	8	23.9	85.1	123	10.3	1	8.4	1	157	2	105	20	100	2	O	1	X	3	2	2	O	1	X	n	n	1	1	1	1	n	n	N				0	n	high	10
25	ulcer	novarix	No	F	1	83	4	4	18.4	2	5	16.6	97.1	449	9.7	2	13.7	1	103	1	87	10	100	2	O	1	X	2	2	1	X	2	O	n	n	1	1	1	1	n	n	Y		Y		1	y	high	10
42	Gastrodu	novarix	No	F	1	72	2	0	13.7	2	4	12	94.5	201	8	3	34.7	1	134	2	110	20	99	2	O	1	X	1	1	1	X	1	X	n	n	1	1	1	1	n	n	N				1	y	high	12
55	Gastrodu	novarix	No	F	0	35	2	0	13.2	1	14.4	41.8	87.6	208	10.8	1	5.4	1	125	1	85	18	100	2	O	1	X	1	1	1	X	1	X	n	n	1	1	1	1	n	n	N				0	n	low	1
58	ulcer	novarix	No	M	1	91	3	3	14.8	2	5.1	14.8	81.8	250	8.8	3	39.8	1	132	2	102	20	99	2	O	1	X	1	1	1	X	1	X	n	n	1	1	1	1	n	n	N				1	y	high	12
80	ulcer	novarix	No	F	1	82	2	0	13.8	2	9.8	29.6	93.4	192	11.1	3	35.7	1	108	1	57	17	92	2	O	1	X	1	1	1	X	1	X	y	n	1	1	1	1	n	n	N				0	n	high	12
81	Gastrodu	novarix	No	M	1	76	2	0	14.3	2	7.5	22.6	92.2	134	10.2	3	36.2	1	149	1	80	20	100	2	O	1	X	1	1	1	X	1	X	y	n	1	1	1	1	n	n	N				1	y	high	11
91	Gastrodu	novarix	No	M	0	33	1	0	12.4	1	15.7	45.2	89	201	10.5	2	19.6	1	146	1	92	20	100	2	O	1	X	1	1	1	X	1	X	n	n	1	1	1	1	n	n	N				0	n	low	3
94	ulcer	novarix	No	M	1	79	3	3	14.9	2	9.5	27.5	102.2	101	9.2	2	23.5	1	145	1	77	20	100	2	O	1	X	1	1	1	X	1	X	n	n	1	1	1	1	n	n	N				0	n	high	10
96	ulcer	novarix	No	M	0	28	1	0	12	1	12.6	34.3	84.3	451	9.6	3	41	1	104	2	127	20	100	2	O	2	O	1	1	1	X	1	X	n	n	1	1	1	1	n	n	N				1	y	high	10
103	varix	varix	No	M	0	60	3	3	14.5	1	12.5	37.8	113.2	61	11.9	3	34.2	1	129	2	122	14	99	2	O	1	X	1	1	1	X	1	X	n	n	1	1	1	1	n	n	N				0	n	high	9
105	Gastrodu	novarix	No	F	0	21	1	0	12.5	1	12.9	38.6	91.3	272	9.1	1	8.5	1	126	1	82	20	100	2	O	1	X	1	1	1	X	1	X	n	n	1	1	1	1	n	n	N				0	n	low	1
110	ulcer	novarix	No	M	0	58	2	0	13.4	2	9.6	27.9	92.4	302	9.6	3	54.7	1	112	2	116	21	100	2	O	1	X	1	1	1	X	1	X	n	n	1	1	1	1	n	n	N				1	y	high	12
130	ulcer	novarix	No	F	1	83	2	0	13.1	2	6.7	20.2	96.2	63	10.2	3	60.2	2	97	1	80	22	98	2	O	1	X	1	1	1	X	1	X	y	y	1	1	1	1	n	n	Y		Y		1	y	high	13
136	Malig	novarix	No	M	0	41	2	0	13.7	2	6.9	19.6	79.9	183	10.3	2	15	1	105	2	112	19	100	2	O	1	X	3	2	1	X	1	X	n	n	1	1	2	2	y	y	N				1	y	high	9
162	Gastrodu	novarix	No	M	1	74	3	3	14.8	2	6.9	19.1	91	213	7.9	3	30.5	2	98	2	112	16	97	2	O	1	X	2	2	1	X	1	X	y	y	1	2	1	1	n	n	Y		Y		1	y	high	14
169	ulcer	novarix	No	M	0	38	1	0	12.6	2	8.2	23	88.8	222	9.5	3	38	1	123	2	104	17	100	2	O	1	X	1	1	1	X	1	X	n	n	1	1	1	1	n	n	N				1	y	high	12
175	ulcer	novarix	No	M	0	59	4	4	17.1	2	5	15.1	94.4	210	8.6	2	12.6	1	100	1	87	19	100	2	O	1	X	1	1	1	X	1	X	n	n	1	1	1	1	n	n	N				1	y	high	8
176	ulcer	novarix	No	F	1	73	2	0	13.3	1	12	33.4	89.3	168	9.7	3	30.1	2	86	1	71	20	97	2	O	1	X	3	2	2	O	1	X	n	n	1	1	1	1	n	n	N				0	n	high	10
177	ulcer	novarix	No	M	1	75	3	3	15.1	2	9.4	27.6	92.3	97	13.8	2	17.9	2	85	1	80	20	98	2	O	1	X	3	2	2	O	1	X	n	n	1	1	1	1	n	n	Y		Y		1	y	high	12
181	ulcer	novarix	No	M	0	56	2	0	13.5	1	10.4	31.3	88.9	327	9.7	3	28.8	1	183	1	80	20	100	2	O	1	X	1	1	1	X	1	X	y	n	1	1	1	1	n	n	Y	Y			0	n	high	8
189	unknown	novarix	No	M	0	47	2	0	13	1	10.1	28.9	88.9	193	10.3	2	16.1	1	132	1	96	16	98	2	O	1	X	1	1	1	X	1	X	n	n	1	1	1	1	n	n	N				0	n	low	4
195	varix	varix	No	M	0	53	4	4	18.4	2	8.5	24.4	86.2	96	11.4	1	9.4	1	123	1	100	22	100	2	O	1	X	3	2	2	O	1	X	n	n	1	1	1	1	n	n	N				0	n	high	10
205	ulcer	novarix	No	M	0	58	4	4	19.3	2	6.5	20.2	75.4	481	8.3	2	15.1	1	113	1	84	18	100	2	O	1	X	1	1	1	X	1	X	n	n	1	1	1	1	n	n	N				1	y	high	7
207	ulcer	novarix	No	M	0	55	4	4	24.4	1	13.2	40	84.2	101	8.6	1	9.8	1	148	2	128	20	100	2	O	1	X	3	2	2	O	1	X	n	n	1	1	1	1	n	n	N				0	n	low	2
216	varix	varix	No	M	0	57	4	4	17.6	1	12.6	36.4	87.3	54	0	2	17.8	1	175	2	126	20	98	2	O	1	X	3	2	2	O	1	X	y	y	1	1	1	1	n	n	N				0	n	low	3
229	ulcer	novarix	No	M	1	84	3	3	15	2	9.7	28.5	91.6	223	10	2	14.7	1	135	1	51	16	100	2	O	1	X	1	1	1	X	1	X	y	n	1	1	1	1	n	n	N				0	n	high	7
230	ulcer	novarix	No	F	1	73	3	3	15	2	5.5	16.7	96	206	9.1	2	22.1	2	92	1	82	20	97	2	O	1	X	1	1	1	X	1	X	y	n	1	1	1	1	n	n	N				1	y	high	11
232	varix	varix	No	M	0	59	3	3	14.8	2	6.7	19.6	100.5	120	10.5	3	33.5	1	112	1	69	10	100	2	O	1	X	3	2	2	O	1	X	n	y	1	1	1	1	n	n	N				1	y	high	11
237	unknown	novarix	No	M	0	60	2	0	14.3	2	5.7	16.5	86.8	248	10.8	3	108.2	2	93	2	106	18	97	2	O	1	X	3	2	1	X	2	O	y	y	2	1	1	1	n	n	N				1	y	high	17
238	ulcer	novarix	No	M	1	80	2	0	14.3	2	9.9	30.8	95.1	265	9	3	26	1	170	1	91	18	99	2	O	1	X	1	1	1	X	1	X	y	n	1	1	2	1	y	n	N				0	n	high	10
241	varix	varix	No	M	0	49	2	0	14	1	11.6	34	108.6	146	10.2	3	29.1	1	129	2	132	24	100	2	O	1	X	3	2	2	O	1	X	y	n	1	1	1	1	n	n	N				1	y	high	9
253	ulcer	novarix	No	M	0	37	2	0	13.1	2	8.1	24.7	88.8	199	10.3	2	24.6	1	138	1	73	18	99	2	O	1	X	1	1	1	X	1	X	n	n	1	1	1	1	n	n	N				1	y	high	10
255	ulcer	novarix	No	M	0	54	2	0	13	2	7.5	21.9	88	267	10.4	3	68.9	1	130	1	76	20	100	2	O	1	X	1	1	1	X	1	X	y	y	1	1	1	1	n	n	N				1	y	high	11
256	ulcer	novarix	No	M	0	57	1	0	12.8	2	9.2	27.5	88.7	211	8.9	2	14.7	1	127	1	71	15	99	2	O	1	X	1	1	1	X	1	X	y	y	1	1	1	1	n	n	N				0	n	high	7
262	ulcer	novarix	No	M	0	46	1	0	12.4	1	10.6	30.3	84.4	386	8.6	3	43.5	1	122	1	98	20	100	2	O	1	X	1	1	1	X	1	X	n	n	1	1	1	1	n	n	N				0	n	high	8
263	Gastrodu	novarix	No	M	0	59	1	0	12.4	1	10	29.4	91	248	9.5	3	33.8	1	101	2	102	18	100	2	O	1	X	1	1	1	X	1	X	y	n	1	1	1	1	n	n	N				1	y	high	10
268	MW	novarix	No	M	0	47	1	0	11.8	1	11.4	31.6	96.3	107	11.2	2	17.9	1	173	2	119	22	99	2	y	1	n		2	2	y	1	n	n	n	1	1		1		n	N				0	n	high	7
269	ulcer	novarix	No	M	0	58	1	0	11.9	1	12.3	34.4	85.6	241	10.4	3	29.9	1	114	1	92	20	100	2	y	1	n		1	1	n	1	n	y	n	1	1		1		n	N				0	n	low	6
272	MW	novarix	No	M	0	26	1	0	12.1	1	16.2	45.3	86.3	350	9.4	2	16.3	1	144	2	112	22	99	1	n	1	n		1	1	n	1	n	n	n	1	1		1		n	N				0	n	low	1
287	MW	novarix	No	M	0	26	1	0	12.6	1	16.3	43.9	91.6	311	9.1	1	9.6	1	135	1	97	18	96	1	n	1	n		1	1	n	1	n	n	n	1	1		1		n	N				0	n	low	0
301	ulcer	novarix	No	F	1	70	2	0	13.3	2	5.4	16.2	91	192	9.5	2	20.8	2	60	1	93	20	100	2	y	1	n		2	1	n	1	n	y	y	2	2		1		n	Y		Y		1	y	high	12
321	Gastrodu	novarix	No	M	1	65	2	0	14.4	1	16.5	50	95	293	8.3	2	22	1	126	2	111	20	100	1	n	1	n		2	1	n	1	n	n	n	2	1		1		n	N				0	n	low	3
328	Gastrodu	novarix	No	M	0	56	3	3	14.8	2	8.3	24.5	90.4	159	9.3	3	60	1	134	2	108	23	100	2	y	1	n		2	1	n	1	n	y	n	2	1		1		n	N				1	y	high	12
39	varix	varix	ligation	M	0	50	4	4	19.9	2	9.5	28.8	84.5	35	0	3	28.2	1	135	1	95	17	98	2	O	1	X	3	2	2	O	1	X	y	y	1	1	1	1	n	n	N				0	y	high	13
52	varix	varix	ligation	M	0	58	3	3	15.6	1	13.4	39.6	98	102	11.7	3	35.8	1	113	2	114	21	100	2	O	1	X	3	2	2	O	1	X	n	y	1	1	1	1	n	n	N				0	y	high	8
298	varix	varix	ligation	F	0	58	2	0	13.2	1	10.7	33.1	89.9	47	10.8	3	26	1	106	1	66	18	98	1	n	1	n		2	2	y	1	n	n	n	1	1		1		n	N				1	y	high	7
286	ulcer	novarix	hystocryl injection	M	0	53	1	0	12.6	2	9.3	25.7	89.2	208	9.9	3	61	1	102	1	88	20	100	2	y	1	n		2	2	y	1	n	n	n	1	1		1		n	N				1	y	high	14
12	ulcer	novarix	E, coagulaser	M	1	82	1	0	12.7	2	8.8	25	87.4	168	10.4	3	37.5	1	146	2	118	20	100	2	O	1	X	1	1	1	X	1	X	y	y	1	1	1	1	n	n	Y		Y		1	y	high	12
27	ulcer	novarix	E, coagulaser	F	1	67	2	0	13.4	1	10.5	30.3	85.8	158	11.3	3	38.3	1	105	2	101	22	100	2	O	1	X	1	1	1	X	1	X	y	n	1	1	1	1	n	n	N				0	y	high	8
29	Malig	novarix	E, coagulaser	M	1	69	1	0	12.5	1	10.2	28.8	93.5	225	9.4	3	33.9	2	97	1	71	18	99	2	O	2	O	3	2	1	X	1	X	n	n	1	1	2	2	y	n	N				1	y	high	12
31	ulcer	novarix	E, coagulaser	M	0	42	2	0	13.2	1	11.9	33.8	85.4	280	9.6	3	44.7	1	124	1	89	18	99	2	O	1	X	1	1	1	X	1	X	n	n	1	1	1	1	n	n	N				1	y	high	8
142	Malig	novarix	E, coagulaser	M	1	63	1	0	12.9	1	11.9	34.3	91.7	365	10.4	3	42.4	1	152	2	118	20	100	2	O	1	X	1	1	1	X	1	X	y	y	1	1	2	1	y	n	N				1	y	high	9
300	Gastrodu	novarix	E, coagulaser	M	1	72	2	0	13.3	2	9.3	27.2	86.6	259	9	3	31.6	1	163	2	106	18	100	2	y	1	n		2	1	n	1	n	y	y	2	1		1		n	N				1	y	high	12
35	Malig	novarix	E, clipping	M	1	75	1	0	12.6	2	8.3	24.6	96.5	167	9.9	3	50.7	1	141	1	88	15	99	2	O	1	X	2	2	1	X	1	X	n	n	1	2	1	1	n	n	Y		Y		1	y	high	11
113	ulcer	novarix	E, clipping	M	0	49	4	4	18.2	2	3.5	11	113.4	72	12	3	78.7	2	69	1	96	20	100	2	O	1	X	2	2	1	X	2	O	n	n	1	2	1	1	n	n	Y		Y	Y	1	y	high	18
285	ulcer	novarix	E, clipping	F	0	53	1	0	12.6	2	8.8	25.9	91.8	245	10	3	37.3	2	88	1	88	20	100	2	y	1	n		2	1	n	1	n	y	n	2	1		1		n	N				1	y	high	14
23	ulcer	novarix	E	F	1	72	3	3	15.9	2	6.7	19.4	91.9	244	9.4	3	47.2	1	113	1	92	20	99	2	O	1	X	1	1	1	X	1	X	y	y	1	1	1	1	n	n	N				1	y	high	11
121	ulcer	novarix	E	F	1	86	3	3	14.5	2	7.9	23.7	97.1	114	9.4	2	23.9	1	149	1	67	13	100	2	O	1	X	1	1	1	X	1	X	y	n	1	1	1	1	n	n	N				1	y	high	10
278	ulcer	novarix	E	M	0	57	1	0	12.2	2	8.2	23.2	90.6	320	9.5	3	34.3	2	88	2	127	22	100	2	y	2	y		1	1	n	1	n	n	y	1	1		1		n	N				1	y	high	17
303	Malig	novarix	E	F	1	83	2	0	13.3	2	8.5	24.7	87.6	212	9.5	3	47.3	1	134	1	59	18	100	2	y	2	y		2	1	n	1	n	y	n	2	1		1		n	N				1	y	high	13
295	MW	novarix	clipping	M	1	77	2	0	13.1	2	9.1	26.2	85.9	223	10.3	3	27.9	1	102	1	81	19	100	1	n	1	n		2	1	n	1	n	y	y	2	1		1		n	N				1	y	high	10
22	MW	novarix	No	M	0	28	1	0	12.3	1	15	43.1	90.9	203	10.3	2	13.9	1	132	1	100	18	99	1	X	1	X	1	1	1	X	1	X	n	n	1	1	1	1	n	n	N				0	n	low	1
34	MW	novarix	No	M	0	27	1	0	12	1	13.8	39.1	88.3	196	10.7	2	16.3	1	106	1	74	20	100	1	X	1	X	1	1	1	X	1	X	n	n	1	1	1	1	n	n	N				0	n	low	1
60	MW	novarix	No	M	0	34	2	0	13.1	1	11.6	34.6	86.7	286	10	3	36.4	2	96	2	115	24	97	2	O	1	X	1	1	1	X	1	X	n	n	1	1	1	1	n	n	N				1	y	high	11
102	MW	novarix	No	F	0	35	1	0	12.4	1	13.4	37.9	94.8	323	9	1	9.7	1	148	1	96	20	100	1	X	1	X	1	1	1	X	1	X	n	n	1	1	1	1	n	n	N				0	n	low	0
104	MW	novarix	No	M	0	27	1	0	12.8	1	16.4	46.4	89.1	266	9.6	2	11.5	1	146	2	119	25	98	1	X	1	X	1	1	1	X	1	X	n	n	1	1	1	1	n	n	N				0	n	low	1
165	MW	novarix	No	F	0	42	2	0	13.2	1	13.3	37.9	89.4	208	10.3	1	9	1	124	1	88	18	100	1	X	1	X	1	1	1	X	1	X	n	n	1	1	1	1	n	n	N				0	n	low	0
173	MW	novarix	No	F	0	23	1	0	12.5	1	14.3	39.9	85.4	190	10.4	2	16.3	1	123	2	105	12	100	1	X	1	X	1	1	1	X	1	X	n	n	1	1	1	1	n	n	N				0	n	low	1
174	MW	novarix	No	M	0	30	1	0	12.6	1	18.3	50.4	84.4	282	10	2	17	1	154	2	139	20	96	1	X	1	X	1	1	1	X	1	X	n	n	1	1	1	1	n	n	N				0	n	low	1
33	MW	novarix	No	M	0	33	1	0	12.6	1	15.7	43.6	85	259	10	2	13.5	1	123	1	90	18	100	1	X	1	X	1	1	1	X	1	X	n	n	1	1	1	1	n	n	N				0	n	low	0
41	MW	novarix	No	F	0	45	4	4	20	2	7.2	25.9	55.8	443	0	2	15.3	1	153	1	98	22	100	1	X	1	X	1	1	1	X	1	X	n	n	1	1	1	1	n	n	N				1	y	low	6
98	MW	novarix	No	M	0	42	2	0	13.2	1	13.6	39	98.2	323	8.6	2	17.1	1	136	2	132	20	96	1	X	1	X	3	2	2	O	1	X	n	n	1	1	1	1	n	n	N				0	n	low	3
127	MW	novarix	No	M	0	21	1	0	12.7	1	16	45.4	85.3	336	8.5	2	12.9	1	151	1	78	20	100	1	X	1	X	1	1	1	X	1	X	n	n	1	1	1	1	n	n	N				0	n	low	0
139	Gastrodu	novarix	No	M	0	33	1	0	12.9	1	17.8	50.4	92.1	242	10.3	2	13.2	1	139	2	119	20	97	1	X	1	X	1	1	1	X	1	X	n	n	1	1	1	1	n	n	N				0	n	low	1
143	MW	novarix	No	M	0	27	2	0	13.2	1	14.9	42.9	82.2	246	9.9	2	11.3	1	126	1	82	22	100	1	X	1	X	1	1	1	X	1	X	n	n	1	1	1	1	n	n	N				0	n	low	0
187	MW	novarix	No	M	0	33	1	0	12.5	1	14.9	41.5	88.5	165	11.5	2	13.9	2	98	1	91	20	100	1	X	1	X	1	1	1	X	1	X	n	n	1	1	1	1	n	n	N				0	n	low	2
40	Malig	novarix	No	M	1	65	4	4	17.4	2	8.4	25.1	89	401	8.2	3	32.9	2	94	2	106	23	100	2	O	1	X	3	2	1	X	1	X	n	n	1	1	2	2	y	n	N				1	y	high	14
51	varix	varix	No	F	1	71	3	3	15.9	2	8.9	27.9	91.8	98	10.4	3	41.2	1	109	1	87	18	100	1	X	1	X	3	2	2	O	2	O	y	y	1	1	1	1	n	n	N				0	n	high	15
63	varix	varix	No	M	0	50	4	4	24.1	2	5.5	18.9	78.1	83	0	3	31.5	2	77	2	134	22	100	1	X	1	X	3	2	2	O	1	X	n	n	1	1	1	1	n	y	N				1	y	high	16
331	ulcer	novarix	No	F	0	59	3	3	15.1	1	14.9	41.2	93.2	65	#NULL!	3	65.4	2	59	2	103	20	100	2	y	1	n		2	1	n	1	n	y	n	2	1		1		n	N				0	n	high	9
86	varix	varix	ligation	M	0	57	3	3	15.7	1	10.4	29.4	93.3	60	11.1	3	36.7	2	73	1	89	24	99	1	X	1	X	3	2	2	O	1	X	n	n	1	1	1	1	n	n	N				1	y	high	12
292	varix	varix	E	F	1	77	1	0	12.9	1	10.9	30.5	93.3	171	9	3	31	1	142	2	110	20	100	2	y	1	n		2	2	y	1	n	n	y	2	1		1		n	N				1	y	high	9
47	varix	varix	ligation	M	0	49	2	0	13.8	1	13.5	38.8	100.8	117	10.2	2	18.9	1	117	2	112	20	100	2	O	1	X	3	2	2	O	1	X	n	y	1	1	2	1	n	n	N				1	y	low	6
111	Malig	novarix	No	F	1	62	4	4	17	2	8.2	25.9	79	42	9.4	2	20.4	1	114	1	59	16	100	1	X	1	X	3	2	2	O	1	X	n	n	1	1	2	1	y	n	N				1	y	high	10
77	varix	varix	No	M	0	50	4	4	20.4	2	8.7	27	79.9	110	11.1	3	26.1	2	86	2	137	22	98	2	O	1	X	3	2	2	O	1	X	y	y	1	1	1	1	n	y	N				1	y	high	16
281	Gastrodu	novarix	No	M	0	26	1	0	12.4	1	15.3	44.7	87	188	10.2	2	12.2	1	130	1	88	20	100	2	y	1	n		1	1	n	1	n	n	n	1	1		1		n	N				0	n	low	1
324	ulcer	novarix	No	M	1	78	3	3	14.6	1	15.8	45.9	95	158	10	3	45.5	1	139	1	67	17	100	2	y	1	n		2	1	n	1	n	y	n	2	1		1		n	N				0	n	low	5
325	ulcer	novarix	No	F	1	79	3	3	14.7	2	6.6	20.6	86.2	217	9.8	3	65.2	1	118	1	80	20	100	1	n	1	n		2	1	n	1	n	y	y	2	1		1		n	N				1	y	high	10
124	varix	varix	No	M	1	61	2	0	13.8	1	16	47.3	101.7	74	10.5	2	13.1	1	154	1	66	16	99	1	X	2	O	3	2	2	O	1	X	n	n	1	1	1	1	n	n	N				0	n	low	4
275	Gastrodu	novarix	No	M	1	80	1	0	12.1	1	11.2	31.3	95.7	64	14.6	2	25	1	126	1	88	21	100	2	y	1	n		2	2	y	1	n	y	n	1	1		1		n	N				0	n	high	9
329	ulcer	novarix	No	M	0	56	3	3	15	2	8.5	23.7	101.3	116	9.3	3	27.4	2	86	1	55	18	98	2	y	2	y		2	2	y	1	n	n	n	2	1		1		n	N				1	y	high	17
126	varix	varix	No	F	1	79	1	0	12.7	1	13.2	37.9	94.3	166	11.6	2	21.8	1	134	1	77	18	100	1	X	1	X	3	2	2	O	1	X	y	n	1	1	1	1	n	n	N				0	n	low	4
8	ulcer	novarix	No	M	1	75	3	3	14.6	1	11.3	31.9	99.4	208	8.5	2	19.1	1	154	2	132	22	99	1	X	1	X	2	2	1	X	2	O	n	n	1	1	1	1	n	n	N				0	n	high	8
26	varix	varix	No	M	0	57	2	0	14	1	11.5	33.7	94.9	156	11	2	21.2	2	94	1	65	19	96	2	O	1	X	3	2	2	O	1	X	n	y	1	1	1	1	n	n	N				0	n	high	10
38	ulcer	novarix	No	M	0	53	4	4	19.2	2	8.8	25.2	91.6	62	0	2	22.3	1	128	1	89	22	96	1	X	1	X	3	2	2	O	1	X	n	n	1	1	1	1	n	n	N				0	n	high	10
54	varix	varix	No	F	1	76	4	4	16.6	2	5	15.5	93.9	91	9.6	3	39.7	2	72	2	101	20	100	1	X	1	X	3	2	2	O	1	X	n	y	1	1	1	1	n	n	Y	Y			1	y	high	16
61	ulcer	novarix	No	M	1	66	4	4	18.1	2	6.7	19.3	99	105	10.8	3	58	2	87	1	90	22	100	1	X	1	X	3	2	2	O	1	X	n	n	1	1	1	1	n	n	N				1	y	high	15
66	varix	varix	No	M	0	43	4	4	17.4	2	7.5	22.6	90.4	177	9.1	2	13.8	1	123	1	82	19	100	1	X	1	X	3	2	2	O	1	X	n	n	1	1	1	1	n	n	N				0	n	high	8
76	MW	novarix	No	M	0	44	2	0	13.4	1	15.8	43.3	93.9	224	10	2	16.9	1	145	1	89	15	98	1	X	1	X	3	2	2	O	1	X	y	n	1	1	1	1	n	n	N				0	n	low	2
87	ulcer	novarix	No	M	1	72	2	0	13.9	1	11.4	35.2	96.2	249	9.7	3	37	1	102	1	77	20	100	1	X	1	X	1	1	1	X	1	X	y	n	1	1	1	1	n	n	N				0	n	high	8
93	ulcer	novarix	No	F	1	78	1	0	12.4	2	9.5	27.5	98.2	70	9.9	3	28.9	1	120	1	87	20	99	1	X	1	X	3	2	2	O	1	X	y	n	1	1	1	1	n	n	N				0	n	high	12
95	Gastrodu	novarix	No	F	1	90	2	0	14	1	13.3	39.8	90.9	235	9.1	2	15.7	1	147	2	101	20	98	1	X	1	X	1	1	1	X	1	X	n	n	1	1	2	1	n	n	N				0	n	low	1
100	ulcer	novarix	No	M	1	64	2	0	13.2	1	12.2	37.3	88.2	283	10.3	3	26.5	1	103	1	96	19	100	1	X	1	X	1	1	1	X	1	X	n	n	1	1	1	1	n	n	N				0	n	low	5
107	varix	varix	No	M	1	70	3	3	15.2	2	9	25.6	91.8	42	9.3	2	17	2	92	1	82	20	95	2	O	2	O	3	2	2	O	1	X	n	n	1	1	1	1	n	n	N				1	y	high	13
120	MW	novarix	No	F	1	72	2	0	13.4	2	9.9	29.9	90.9	261	9.6	3	39.4	1	139	2	113	17	98	1	X	1	X	1	1	1	X	1	X	n	n	1	1	1	1	n	n	N				0	n	high	11
129	varix	varix	No	M	0	51	3	3	15.3	1	13.5	37.9	111.5	79	9.9	2	19.9	1	156	2	130	24	96	1	X	1	X	3	2	2	O	1	X	n	n	1	1	1	1	n	n	N				0	n	low	5
133	ulcer	novarix	No	F	1	86	1	0	12.9	2	6.3	18	85.7	201	9.3	3	51.1	2	89	1	88	23	92	1	X	1	X	1	1	1	X	1	X	y	n	1	1	1	1	n	n	N				1	y	high	13
135	varix	varix	No	M	0	57	3	3	16	1	12.4	36.1	95.5	75	10.1	1	6.3	1	160	1	99	20	100	1	X	1	X	3	2	2	O	1	X	y	y	1	1	1	1	n	n	N				0	n	low	3
147	varix	varix	No	F	0	59	3	3	16.4	2	6.6	19.8	97.1	81	9	2	16.3	1	119	1	79	22	200	1	X	1	X	3	2	2	O	1	X	n	n	1	1	2	1	y	n	N				0	n	high	8
150	Gastrodu	novarix	No	M	0	38	3	3	14.5	1	11.6	33.7	86	214	11.8	3	64.6	1	124	1	76	16	100	1	X	2	O	1	1	1	X	1	X	n	n	1	1	1	1	n	n	N				0	n	high	9
161	MW	novarix	No	M	0	59	1	0	12.9	1	13.3	37.5	96.4	158	9.2	2	16.1	1	112	1	77	23	96	1	X	1	X	1	1	1	X	1	X	n	n	1	1	1	1	n	n	N				0	n	low	0
183	ulcer	novarix	No	F	0	39	1	0	12.9	1	14.5	41.9	90.7	307	9.2	2	11.1	1	139	1	91	25	98	1	X	1	X	1	1	1	X	1	X	n	n	1	1	1	1	n	n	N				0	n	low	0
185	varix	varix	No	M	0	53	4	4	18.5	2	5.7	17	100	41	11.1	2	23.2	1	111	2	134	19	100	2	O	1	X	3	2	2	O	1	X	n	n	1	1	1	1	n	y	N				1	y	high	13
193	MW	novarix	No	M	0	55	1	0	12.8	1	14.3	41.4	96.7	307	8.5	2	17.2	1	148	1	75	18	98	2	O	1	X	1	1	1	X	1	X	n	n	1	1	1	1	n	n	N				0	n	low	1
200	MW	novarix	No	M	0	18	1	0	12.8	1	17.1	48.6	81.7	227	10	2	22.1	1	100	1	89	20	99	1	X	1	X	1	1	1	X	1	X	n	n	1	1	1	1	n	n	N				0	n	low	3
209	ulcer	novarix	No	M	0	56	4	4	21.6	1	10.1	35	72.2	154	10.1	2	21.5	1	106	1	85	20	94	1	X	1	X	1	1	1	X	1	X	n	n	1	1	1	1	n	n	N				1	y	high	7
212	Malig	novarix	No	F	1	62	4	4	20	2	8.1	25.7	80.1	47	0	2	22.3	1	106	1	61	13	97	2	O	1	X	3	2	2	O	1	X	n	n	1	1	2	1	y	n	N				1	y	high	10
217	ulcer	novarix	No	M	0	54	4	4	17.6	1	10.4	30.3	96.2	56	11.3	2	18	2	95	2	116	20	100	1	X	1	X	3	2	2	O	1	X	y	n	1	1	1	1	n	n	N				1	y	high	9
220	varix	varix	No	F	1	64	4	4	16.7	2	6.8	21	85.7	267	10.6	3	34.7	2	93	2	106	20	100	2	O	2	X	3	2	2	O	1	X	n	y	1	1	1	1	n	n	N				1	y	high	15
221	varix	varix	No	F	1	85	3	3	16.1	2	7.5	21.5	94.3	61	11.7	2	22.5	2	99	1	98	20	92	2	O	1	X	3	2	2	O	1	X	n	y	1	1	1	1	n	n	N				1	y	high	12
225	unknown	novarix	No	F	1	71	3	3	15.2	2	9.7	29.9	90.3	181	9.2	3	28.1	2	96	2	152	24	100	1	X	1	X	2	2	1	X	2	O	n	n	1	1	1	1	n	n	Y			Y	1	y	high	16
228	varix	varix	No	M	1	66	3	3	15.1	2	7.2	21.7	99.5	127	9.7	3	32.9	2	96	1	76	14	100	1	X	1	X	3	2	2	O	1	X	y	y	1	1	2	1	y	n	N				1	y	high	13
231	ulcer	novarix	No	F	1	90	3	3	14.9	2	6.1	17.9	94.1	164	9.9	3	53.6	1	122	1	99	22	90	2	O	1	X	2	2	1	X	1	X	n	n	1	2	1	1	n	n	Y		Y		1	y	high	11
234	ulcer	novarix	No	F	1	74	3	3	14.7	1	10.6	31.8	89.6	253	10.2	2	23.6	1	116	2	118	18	98	2	O	1	X	1	1	1	X	1	X	y	n	1	1	1	1	n	n	Y	Y			1	y	high	8
243	ulcer	novarix	No	M	0	40	2	0	13.9	2	8.4	24.4	88.7	448	8.4	2	22.5	1	111	2	112	18	100	2	O	1	X	1	1	1	X	1	X	n	n	1	1	1	1	n	n	N				1	y	high	10
244	ulcer	novarix	No	F	1	85	2	0	13.9	2	7.4	22.1	94	336	9	3	53.1	1	123	2	142	22	100	2	O	1	X	2	2	1	X	2	O	y	y	1	2	1	1	n	n	Y		Y		1	y	high	13
252	MW	novarix	No	F	1	89	2	0	13.3	2	9.3	27.6	86.3	219	8.2	2	19.4	1	155	1	70	20	97	1	X	1	X	1	1	1	X	1	X	y	n	1	1	1	1	n	n	N				0	n	high	9
258	Malig	novarix	No	M	1	81	1	0	12.6	2	9.5	27.7	82.7	221	9.4	3	46.6	1	101	1	71	20	100	1	X	1	X	1	1	1	X	1	X	y	n	1	1	1	1	n	n	N				1	y	high	12
277	Gastrodu	novarix	No	F	0	41	1	0	12.2	1	12.4	35.4	92.2	309	11.3	2	16.9	1	117	1	96	20	100	2	y	1	n		1	1	n	1	n	n	n	1	1		1		n	N				0	n	low	1
304	ulcer	novarix	No	M	0	35	2	0	13.4	1	11.1	32.6	90.8	225	10.7	2	11.8	1	159	1	93	25	100	2	y	1	n		2	2	y	1	n	n	n	1	1		1		n	N				0	n	low	6
312	Gastrodu	novarix	No	M	1	83	2	0	14	1	10.3	30.3	87.6	139	10.5	3	77.5	1	103	1	96	20	100	2	y	1	n		2	1	n	1	n	n	n	2	2		1		n	Y		Y		0	n	high	11
313	ulcer	novarix	No	M	0	51	2	0	14	2	5.9	17.2	78.5	345	9.4	2	22.5	1	112	2	132	22	99	2	y	1	n		2	2	y	1	n	n	n	1	1		1		n	N				1	y	high	13
322	ulcer	novarix	No	M	1	75	3	3	14.5	2	8	23.7	91.5	271	9.2	3	32.9	1	162	1	95	20	95	2	y	1	n		2	1	n	1	n	y	n	2	2		1		n	Y		Y		1	y	high	11
2	varix	varix	ligation	M	1	84	3	3	15.3	2	8.4	26.1	92.6	127	10.5	3	29.4	2	77	1	85	17	91	1	X	1	X	3	2	2	O	1	X	y	n	1	1	1	1	n	n	N				0	y	high	15
5	varix	varix	ligation	F	0	41	4	4	18.9	2	7.5	21.8	114.1	58	9.6	3	39.2	1	104	2	114	12	96	2	O	1	X	3	2	2	O	1	X	n	n	1	1	1	1	n	n	N				1	y	high	15
9	varix	varix	ligation	F	0	43	4	4	16.9	2	9.4	29.5	75.3	128	10.7	2	18.6	1	141	2	116	24	100	1	X	1	X	3	2	2	O	1	X	y	y	1	1	1	1	n	n	N				1	y	high	11
19	varix	varix	ligation	M	0	52	3	3	14.8	2	9.1	28.6	81.9	103	9.8	2	16.4	1	118	2	104	20	100	1	X	1	X	3	2	2	O	1	X	n	y	1	1	1	1	n	n	Y		Y		1	y	high	9
21	varix	varix	ligation	F	1	62	4	4	16.9	2	9.4	27.6	98.9	88	10.2	1	9.1	2	96	1	98	25	95	2	O	1	X	3	2	2	O	1	X	n	n	1	1	1	1	n	n	N				0	y	high	11
49	varix	varix	ligation	M	0	52	3	3	14.9	1	12.1	30.1	100	193	8.7	1	8.6	2	94	2	142	20	97	2	O	1	X	3	2	2	O	1	X	n	n	1	1	1	1	n	n	N				1	y	high	7
72	varix	varix	ligation	M	0	57	3	3	16.4	2	8.6	24.8	103.8	120	10.8	3	58.8	1	116	2	107	28	100	1	X	1	X	3	2	2	O	1	X	n	y	1	1	1	1	n	n	N				1	y	high	13
204	varix	varix	ligation	F	0	52	4	4	17	2	7.4	22.7	82.8	181	11.7	2	12.1	2	77	1	64	20	100	1	X	1	X	3	2	2	O	1	X	n	n	1	1	1	1	n	n	N				1	y	high	11
305	varix	varix	ligation	F	0	58	2	0	13.5	1	11.3	32.8	87.7	48	11	3	40.6	1	127	1	89	20	100	2	y	1	n		2	2	y	1	n	n	n	1	1		1		n	N				1	y	high	8
316	varix	varix	ligation	F	0	60	2	0	14.1	2	7.8	24	89.9	132	10.8	3	28.5	2	81	1	81	20	100	1	n	1	n		2	2	y	1	n	n	n	1	1		1		n	N				1	y	high	15
56	ulcer	novarix	E, coagulaser	M	0	57	1	0	12.5	1	11.3	32.1	88.2	261	10.9	3	32.7	2	97	1	93	22	100	2	O	1	X	1	1	1	X	1	X	y	n	1	1	1	1	n	n	N				1	y	high	10
85	MW	novarix	E, coagulaser	M	0	44	1	0	12.7	1	14.7	40.9	86.8	261	10	2	20.6	2	92	2	128	21	99	1	X	1	X	1	1	1	X	1	X	n	n	1	1	1	1	n	n	N				1	y	low	5
17	ulcer	novarix	coagulasper, clipping	M	0	56	1	0	11.7	1	10.6	28.5	88	235	9.1	3	51.1	1	114	2	111	22	100	2	O	1	X	1	1	1	X	1	X	y	y	1	1	1	1	n	n	N				1	y	high	9
71	MW	novarix	clipping	F	0	32	1	0	11.7	1	11.8	34.9	96.4	269	8.7	2	14.9	1	154	2	102	28	100	1	X	1	X	1	1	1	X	1	X	n	n	1	1	1	1	n	n	N				1	y	low	2
201	ulcer	novarix	clipping	M	0	30	1	0	12.4	1	13.2	37.6	92.6	226	10.1	3	33.3	1	125	1	88	21	100	2	O	1	X	1	1	1	X	1	X	n	n	1	1	1	1	n	n	N				1	y	low	5
160	varix	varix	No	M	1	75	2	0	14	1	12	32.4	88	69	10.1	2	21.2	1	124	1	79	20	100	2	O	1	X	3	2	2	O	1	X	n	n	1	1	2	1	y	y	N				0	n	low	6
89	ulcer	novarix	No	M	1	73	4	4	16.5	2	8.3	27.2	76.2	370	10.7	3	87	1	109	2	124	34	37.1	2	O	1	X	1	1	1	X	1	X	n	n	1	1	1	1	n	y	N				0	n	high	15
158	ulcer	novarix	E	F	1	80	4	4	18.1	2	8.4	25.4	85.5	158	10.4	3	41.6	1	102	1	80	18	97	2	O	1	X	1	1	1	X	1	X	y	n	1	1	2	1	y	n	N				1	y	high	12
299	ulcer	novarix	No	F	1	80	2	0	13.2	2	9.2	26.6	89.3	171	8.6	3	52.7	1	120	1	68	16	100	2	y	1	n		2	1	n	1	n	y	n	2	2		1		n	Y		Y		0	n	high	11
171	Malig	novarix	No	M	1	80	3	3	15.6	2	6.4	20	88.9	388	8.5	3	41.4	1	142	1	95	20	100	2	O	1	X	1	1	1	X	1	X	n	n	1	1	1	1	n	n	N				1	y	high	11
125	Gastrodu	novarix	No	F	0	32	1	0	12.5	1	13.5	39.7	83.2	335	8.8	2	14.5	1	151	1	98	14	100	1	X	1	X	1	1	1	X	1	X	n	n	1	1	1	1	n	n	N				0	n	low	0
222	varix	varix	No	M	0	44	3	3	15.7	2	9.6	27	95.4	51	11.4	3	25.7	1	109	1	99	20	100	2	O	1	X	3	2	2	O	1	X	n	y	1	1	2	1	y	n	N				1	y	high	12
235	Gastrodu	novarix	No	M	1	75	3	3	14.5	2	7.6	22.3	88.5	185	9.4	3	41.4	1	138	2	106	18	100	2	O	1	X	1	1	1	X	1	X	y	y	1	1	1	1	n	n	Y			Y	1	y	high	12
239	varix	varix	No	M	1	66	2	0	14.2	2	7.3	22	103.8	130	10.8	3	51.9	2	76	1	80	21	100	2	O	1	X	3	2	2	O	1	X	n	n	1	1	1	1	n	n	N				1	y	high	15
30	varix	varix	No	F	0	45	4	4	22.1	2	3.9	13.1	84.5	90	8.2	1	7.4	1	123	2	113	20	99	1	X	2	O	3	2	2	O	1	X	n	y	1	1	1	1	n	y	N				1	y	high	11
73	Gastrodu	novarix	No	F	0	59	1	0	12.2	1	10.6	30.4	89.9	160	9.7	3	38.1	1	111	1	68	20	98	2	O	2	O	1	1	1	X	1	X	y	n	1	1	1	1	n	n	N				0	n	high	8
140	ulcer	novarix	No	M	0	60	1	0	12.9	2	6.2	17.6	91.2	115	11	3	33.9	1	101	2	102	16	99	2	O	1	X	1	1	1	X	1	X	y	y	1	1	1	1	n	n	N				1	y	high	13
188	ulcer	novarix	No	M	1	70	1	0	12.9	2	7.3	20.5	97.2	171	10.4	3	65	1	103	1	100	25	100	2	O	1	X	1	1	1	X	1	X	y	y	1	1	1	1	n	n	Y			Y	1	y	high	13
219	ulcer	novarix	No	M	0	55	4	4	17	1	12.9	36.4	109	51	10.5	1	5.6	1	144	1	94	86	87	1	X	1	X	3	2	2	O	1	X	n	n	1	1	1	1	n	n	Y		Y		0	n	low	2
270	Gastrodu	novarix	No	F	0	39	1	0	11.9	1	13.7	37.8	85.1	277	9.6	2	12.5	1	136	1	76	20	100	2	y	1	n		1	1	n	1	n	n	n	1	1		1		n	N				0	n	low	1
28	ulcer	novarix	E, clipping	M	1	64	1	0	11.9	2	9.4	24.8	89.2	197	8.8	3	41.1	1	108	2	108	20	100	1	X	1	X	1	1	1	X	1	X	y	n	1	1	1	1	n	n	N				1	y	high	12
122	varix	varix	No	F	1	87	3	3	15.7	2	8.2	23.9	93	146	9.2	3	26.5	1	129	2	109	20	98	2	O	1	X	3	2	2	O	1	X	n	n	1	1	1	1	n	n	N				1	y	high	13
168	Malig	novarix	No	M	0	57	3	3	14.5	1	11.9	34.1	83.6	236	9.9	2	17.5	1	141	1	78	18	100	1	X	1	X	1	1	1	X	1	X	y	n	1	1	1	1	y	n	N				1	y	low	3
57	ulcer	novarix	E, coagulaser	M	1	66	2	0	13	1	10.8	30.5	88.4	147	10.7	3	46.9	1	110	1	94	20	100	2	O	1	X	1	1	1	X	1	X	y	n	1	1	1	1	n	n	N				1	y	high	8
248	ulcer	novarix	No	M	0	60	2	0	13.7	1	10.9	31.6	87.5	355	8.7	2	15.2	1	117	1	91	20	99	2	O	1	X	1	1	1	X	1	X	n	y	1	1	1	1	n	n	N				0	n	low	4
62	ulcer	novarix	No	F	1	73	1	0	12.4	2	8.9	26.4	89.2	252	8.6	3	30.2	1	135	1	78	16	99	1	X	1	X	1	1	1	X	1	X	y	y	1	1	1	1	n	n	Y		Y		0	n	high	10
36	ulcer	novarix	E, coagulaser	M	1	77	2	0	13	1	11	31	100	167	12.2	3	47.6	2	98	2	117	24	95	1	X	1	X	3	2	2	O	1	X	n	n	2	1	1	1	n	n	Y		Y		0	y	high	12
70	Malig	novarix	No	M	1	75	3	3	14.5	2	7.8	23.5	89.7	292	11	3	33.5	1	127	1	82	20	100	2	O	1	X	3	2	1	X	1	X	y	n	1	1	2	2	n	n	N				1	y	high	11
194	Malig	novarix	No	M	1	92	3	3	16.3	2	6.1	18	85.7	94	9.8	3	40.8	2	95	1	75	20	100	2	O	2	O	3	2	1	X	1	X	n	n	1	1	2	2	y	n	N				1	y	high	15
119	ulcer	novarix	E	M	0	56	4	4	18.8	2	9.2	29.6	73.3	364	10.5	3	58.4	1	103	1	65	20	100	2	O	1	X	3	2	2	O	1	X	y	n	1	1	1	1	n	n	N				1	y	high	14
271	ulcer	novarix	No	F	0	53	1	0	12	2	9.1	26.1	93.2	150	10.3	3	48.3	2	99	1	59	19	100	2	y	1	n		2	1	n	1	n	n	n	2	1		1		n	N				1	y	high	13
290	ulcer	novarix	No	F	0	45	1	0	12.8	2	7.3	21.3	91.7	185	9.3	3	42.9	2	90	1	60	20	100	2	y	1	n		1	1		1	n	n	n	1	1		1		n	N				1	y	high	13
1	varix	varix	ligation	M	0	58	4	4	24.2	1	10.1	28.5	90.5	37	10.1	2	10.8	1	114	1	76	20	90	1	X	1	X	3	2	2	O	1	X	n	n	1	1	2	2	y	n	N				1	y	low	5
13	varix	varix	ligation	M	0	59	4	4	16.9	2	9.2	28.1	81.9	76	10.7	2	19.3	1	121	1	74	19	100	1	X	1	X	3	2	2	O	1	X	n	n	1	1	1	1	n	n	N				1	y	high	10
203	varix	varix	ligation	M	0	40	4	4	20.7	2	9.8	31.1	87.1	84	0	2	14.9	1	156	2	144	20	100	2	O	1	X	3	2	2	O	1	X	n	n	1	1	1	1	n	n	N				1	y	high	10
308	varix	varix	ligation	M	0	57	2	0	13.7	1	12.4	34.8	85.5	67	11.9	3	30.9	1	125	1	91	20	99	2	y	1	n		1	1	n	1	n	n	y	1	1		1		n	N				1	y	low	6
106	varix	varix	No	F	0	52	3	3	14.6	2	6.8	20.6	96.7	130	10.7	2	17	1	106	1	82	20	100	1	X	1	X	3	2	2	O	1	X	n	n	1	1	1	1	n	n	N				1	y	high	9
131	varix	varix	No	M	0	52	3	3	16.3	2	9	27.9	76.4	43	10.1	2	20.3	1	144	1	86	22	99	1	X	1	X	3	2	2	O	1	X	n	y	1	1	1	1	n	n	Y		Y		1	y	high	10
83	varix	varix	No	F	1	64	3	3	15	1	10	29.7	94.9	115	10.7	3	42.8	1	133	2	115	20	98	2	O	1	X	3	2	2	O	1	X	n	n	1	1	1	1	n	n	N				1	y	high	9
151	varix	varix	No	F	0	43	3	3	16.1	2	5.4	15.8	100.6	128	9.7	3	26.7	2	92	2	132	22	96	2	O	1	X	3	2	2	O	1	X	n	n	1	1	1	1	n	y	N				1	y	high	15
84	varix	varix	ligation	F	0	39	3	3	16.4	1	11.3	32.5	98.5	95	10.5	2	22.8	2	97	2	133	22	98	1	X	1	X	3	2	2	O	1	X	n	n	1	1	1	1	n	n	N				1	y	high	9
68	Malig	novarix	No	M	1	72	2	0	13.6	1	10.4	31	88.8	205	10.2	3	42.6	2	93	1	90	20	100	2	O	2	O	1	1	1	X	1	X	y	n	1	1	1	1	n	n	N				1	y	high	12
302	unknown	novarix	No	M	0	36	2	0	13.3	1	11.3	33.8	87.3	202	9.8	3	51	1	143	1	78	18	100	2	y	1	n		2	1	n	1	n	y	n	2	1		1		n	N				1	y	high	8
210	unknown	novarix	No	F	1	78	4	4	21	2	6.3	19.2	98.5	147	10.7	2	18.2	1	122	1	97	20	93	1	X	1	X	2	2	1	X	2	O	n	n	1	1	1	1	n	n	Y			Y	1	y	high	11
213	Gastrodu	novarix	No	M	1	84	4	4	19	2	3.7	12.8	91.4	190	10.3	3	58.4	1	128	2	107	20	100	2	O	1	X	2	2	1	X	1	X	n	n	1	2	2	1	y	n	Y		Y	Y	1	y	high	12
109	unknown	novarix	No	M	1	86	2	0	14.4	2	6.2	17.4	94.6	343	8.7	2	13.8	1	117	1	75	20	97	2	O	1	X	1	1	1	X	1	X	n	y	1	1	1	1	n	n	N				1	y	high	7
267	ulcer	novarix	No	M	0	36	1	0	11.7	1	11.1	32.6	86.7	250	11.3	3	42.3	1	112	1	76	20	100	2	y	2	y		1	1	n	1	n	n	n	1	1		1		n	N				0	n	high	10
144	ulcer	novarix	No	M	0	52	1	0	12.5	2	9.6	26.7	95.7	304	9.1	3	40.5	2	86	2	102	23	98	2	O	1	X	1	1	1	X	1	X	n	n	1	1	1	1	n	n	N				1	y	high	15
53	Gastrodu	novarix	No	M	0	20	1	0	11.9	1	15.2	42.5	85	214	10.6	1	8.6	1	123	1	95	20	100	1	X	1	X	1	1	1	X	1	X	n	n	1	1	1	1	n	n	N				0	n	low	0
88	Gastrodu	novarix	No	M	0	29	1	0	12.8	1	14.8	41	92.3	333	9.5	3	37.3	1	125	2	121	22	100	1	X	1	X	1	1	1	X	1	X	n	y	1	1	1	1	n	n	N				0	n	low	5
134	ulcer	novarix	No	M	0	31	1	0	12.6	1	12.7	36.1	87	211	9.8	3	30.2	1	149	2	107	20	99	2	O	1	X	1	1	1	X	1	X	n	n	1	1	1	1	n	n	N				0	n	high	7
284	ulcer	novarix	No	F	1	65	1	0	12.6	2	9.5	28	91.2	154	10.1	3	45.3	1	103	1	79	17	100	2	y	1	n		2	1	n	1	n	n	n	1	1		2		n	N				0	n	high	12
306	Gastrodu	novarix	No	M	0	46	2	0	13.5	2	8.4	24.8	85.2	215	8.8	3	29.3	1	144	2	110	21	100	2	y	1	n		1	1	n	1	n	n	n	1	1		1		n	N				1	y	high	12
288	ulcer	novarix	E	F	0	38	1	0	12.7	1	11.9	34.9	86.6	326	10.9	3	31.5	1	102	1	80	19	100	2	y	2	y		1	1	n	1	n	n	n	1	1		1		n	N				1	y	high	9
67	MW	novarix	E, clipping	M	0	47	3	3	15.2	2	9.2	26.4	88.9	76	13	3	36.3	2	85	2	123	23	100	2	O	1	X	3	2	1	X	1	X	n	n	1	1	2	2	y	n	N				1	y	high	15
214	varix	varix	No	M	0	40	4	4	18.4	2	7.1	21.8	87.2	48	10.1	2	18.2	2	75	1	86	19	98	2	O	1	X	3	2	2	O	1	X	n	n	1	1	1	1	n	n	N				1	y	high	13
97	varix	varix	No	M	1	61	4	4	17.9	2	8.3	26.1	80.3	170	11.3	3	40.8	1	141	2	116	22	100	2	O	1	X	2	2	1	X	1	X	n	n	1	2	1	1	n	n	Y		Y		1	y	high	12
90	varix	varix	No	M	0	45	3	3	15.8	2	6.4	19.6	83.8	103	11.7	3	34.3	2	97	1	83	18	98	2	O	1	X	3	2	2	O	1	X	n	n	1	1	2	1	y	n	N				1	y	high	15
82	MW	novarix	No	M	0	54	2	0	13.2	1	15.1	42.8	89.9	173	9.8	2	20.4	1	148	2	105	30	99	1	X	1	X	3	2	2	O	1	X	n	y	1	1	1	1	n	n	N				0	n	low	5
75	Gastrodu	novarix	No	F	1	66	3	3	16.4	2	4.8	14.9	90.9	165	9.8	3	27.8	2	85	1	96	22	100	2	O	1	X	1	1	1	X	1	X	n	n	1	1	1	1	n	n	Y			Y	1	y	high	13
319	Malig	novarix	No	F	1	79	2	0	14.3	2	2.9	8.7	89.7	149	10.3	3	50.3	1	119	2	103	20	95	2	y	1	n		2	1	n	1	*	y	n	2	1		1		n	N				1	y	high	12
192	varix	varix	ligation	M	0	49	3	3	16	2	6.5	20	89.7	38	11.4	3	67.4	1	110	1	98	0	0	2	O	2	O	3	2	2	O	1	X	n	n	1	1	2	1	n	y	N				1	y	high	18
307	ulcer	novarix	No	M	0	60	2	0	13.6	2	5.7	15.9	87.8	280	11.2	3	86.2	1	133	1	76	20	100	2	y	1	n		2	1	n	1	n	y	y	1	2		1		n	Y		Y		1	y	high	13
240	ulcer	novarix	No	M	1	77	2	0	14.2	2	7.9	24.2	97.6	226	8.8	3	43.2	1	113	2	104	20	96	2	O	2	O	2	2	1	X	1	X	n	n	1	2	1	1	n	n	Y		Y		1	y	high	12
170	varix	varix	No	M	1	64	4	4	16.5	1	13.3	41.4	113.7	135	10.5	2	10.1	1	147	2	154	34	98	2	O	1	X	3	2	2	O	2	O	y	y	1	1	1	1	n	n	N				0	n	low	6
330	Gastrodu	novarix	No	F	1	69	3	3	15	2	4.7	13.7	88.4	166	10	3	108	2	83	1	90	20	97	2	y	1	n		2	1	n	1	n	y	y	2	1		1		n	N				1	y	high	16
320	unknown	novarix	No	M	0	37	2	0	14.3	1	10.8	32	82.9	84	11.9	3	78.4	1	100	2	115	20	96	2	y	2	y		2	1	n	1	n	n	n	2	1		2		y	N				0	n	high	14
223	Malig	novarix	No	F	1	85	3	3	15.4	2	7	21.7	95.2	373	8.4	3	46	1	126	1	100	20	99	2	O	1	X	3	2	1	X	1	X	n	n	1	1	2	2	y	n	N				1	y	high	12
294	ulcer	novarix	No	F	0	56	2	0	13	2	9.5	27.6	92	257	8.8	3	27.5	1	134	2	104	11	100	1	n	1	n		1	1	n	1	n	y	n	1	1		1		n	N				1	y	high	10
172	ulcer	novarix	No	M	0	28	1	0	12.5	1	13.6	36.4	79.8	356	9.9	2	22.5	1	139	2	130	16	100	2	O	1	X	1	1	1	X	1	X	n	n	1	1	1	1	n	n	N				1	y	low	5
184	varix	varix	No	F	1	70	3	3	15.7	2	7.3	20.8	87	128	10.3	3	30.2	1	134	2	105	25	98	2	O	1	X	3	2	2	O	1	X	n	y	1	1	1	1	n	n	N				1	y	high	14
246	ulcer	novarix	No	M	1	60	2	0	13.8	1	13.7	39.8	89.2	327	8.9	3	31.1	2	83	1	86	20	99	1	X	1	X	1	1	1	X	1	X	n	y	1	1	1	1	n	n	N				0	n	high	8
335	Gastrodu	novarix	No	M	1	74	3	3	15.4	2	8.2	24.2	88.6	141	10.3	3	66.2	1	117	1	75	18	99	2	y	1	n		2	2	y	1	n	y	n	2	1		1		n	N				0	n	high	13
337	ulcer	novarix	No	F	1	87	3	3	15.8	2	9.1	26.2	101.9	70	11.8	3	64.7	1	123	1	53	19	100	2	y	1	n		2	2	y	2	y	y	n	2	1		1		n	N				0	n	high	15
338	ulcer	novarix	No	M	0	31	3	3	15.9	2	6.2	18.7	92.6	266	9.2	2	10.6	1	148	1	72	18	100	2	y	1	n		1	1	n	1	n	n	n	1	1		1		n	N				1	y	high	7
339	Malig	novarix	No	M	1	70	3	3	15.9	2	3.9	11.4	95	227	8.6	2	17.3	2	46	1	90	20	67	2	y	2	y		1	1	n	1	n	n	n	1	1		1		y	N				1	y	high	12
340	ulcer	novarix	No	F	1	74	3	3	15.9	1	11	29.9	86.2	257	8.9	2	12.7	1	154	1	58	20	100	2	y	1	n		2	1	n	1	n	y	y	2	2		1		n	Y		Y		0	n	low	2
344	Gastrodu	novarix	No	F	1	70	3	3	16.4	2	5.6	17.1	85.1	286	9.4	3	43.1	1	112	2	116	20	100	2	y	1	n		2	1	n	1	n	y	y	1	2		1		n	Y		Y		1	y	high	12
346	varix	varix	No	M	1	74	3	3	16.4	2	8.6	25	89.3	70	11.6	3	37	1	109	2	110	20	99	2	y	1	n		2	2	y	1	n	n	n	2	1		1		n	N				1	y	high	15
347	varix	varix	No	M	1	74	4	4	16.6	2	9.7	29	89	61	#NULL!	3	38.1	1	118	1	82	22	100	2	y	1	n		2	2	y	1	n	n	n	1	1		1		n	N				0	n	high	13
348	varix	varix	No	M	1	76	4	4	16.9	1	12.4	34	91.6	41	#NULL!	3	27.2	1	172	2	148	21	99	2	y	1	n		2	2	y	2	y	y	y	2	2		1		y	Y		Y		0	n	high	10
351	Gastrodu	novarix	No	M	0	59	4	4	17.3	2	9.9	29.9	111.2	72	10.7	3	32.4	1	120	2	136	22	98	2	y	1	n		2	2	y	1	n	n	n	1	1		1		n	N				1	y	high	14
353	MW	novarix	No	F	0	38	4	4	17.7	1	12	34.2	94	109	10.4	2	13.4	1	127	2	110	20	100	1	n	1	n		2	2	y	1	n	n	n	1	1		1		n	N				0	n	low	3
355	varix	varix	No	M	1	75	4	4	18.2	1	10	29.8	113.7	91	11.1	2	23.6	1	124	2	101	20	100	2	y	1	n		2	2	y	1	n	y	n	2	1		2		n	N				1	y	high	10
356	unknown	novarix	No	M	1	78	4	4	18.2	2	6.7	22	72.4	228	11	3	28	1	136	1	74	31	85	2	y	1	n		2	1	n	1	*	y	n	2	1		1		y	N				1	y	high	11
359	ulcer	novarix	No	M	1	90	4	4	18.6	2	8.4	25	96.9	210	9.1	3	28.1	2	81	1	83	20	98	2	y	1	n		2	2	y	1	n	y	n	2	2		1		n	Y		Y		1	y	high	16
360	varix	varix	No	M	0	54	4	4	18.6	1	10.5	30.8	89	99	10.2	3	27.7	1	117	2	119	20	100	1	n	1	n		2	2	y	1	n	y	n	1	1		1		n	N				0	n	high	9
362	Gastrodu	novarix	No	M	1	60	4	4	20	2	6.5	23.6	68.2	337	9.6	2	18.1	1	132	1	91	14	91	2	y	1	n		1	1	n	1	n	n	n	1	1		1		n	N				1	y	high	7
363	ulcer	novarix	No	F	1	87	4	4	20.1	2	4.5	14.6	113.2	100	10.9	2	11.2	1	149	1	96	16	100	2	y	1	n		1	1	n	1	n	n	n	1	1		1		n	N				1	y	high	7
364	Malig	novarix	No	M	1	69	4	4	20.2	2	5.6	15.9	91.4	229	8.5	3	60.2	1	113	1	86	22	98	2	y	1	n		2	1	n	1	n	y	y	2	1		2		n	N				1	y	high	11
366	ulcer	novarix	No	M	1	74	4	4	22.3	2	7.7	21.8	84.2	103	#NULL!	3	25.9	2	76	1	75	20	98	1	n	1	n		2	2	y	1	n	n	n	1	1		1		n	N				1	y	high	14
368	varix	varix	No	M	0	47	4	4	26.2	2	5.2	15.7	87.7	767	10.5	3	49.3	1	120	1	71	20	100	2	y	1	n		2	2	y	1	n	n	n	1	1		1		n	N				1	y	high	13
333	varix	varix	ligation	M	1	73	3	3	15.3	2	8.1	23	88.5	60	10.8	3	25.6	1	119	1	92	18	98	2	y	1	n		2	2	y	1	n	n	n	1	1		1		n	N				1	y	high	12
341	varix	varix	ligation	M	1	70	3	3	16.1	1	10.3	29.4	103.9	75	10.2	2	16	2	92	2	118	23	100	2	y	1	n		2	2	y	1	n	n	n	1	1		1		y	N				1	y	high	9
342	varix	varix	ligation	M	0	54	3	3	16.3	2	4.3	13.3	93	74	10.6	3	40.4	1	142	2	126	20	100	2	y	1	n		2	2	y	1	n	n	n	2	1		1		n	N				1	y	high	14
345	varix	varix	ligation	M	0	51	3	3	16.4	1	11.7	33.3	84.3	56	10	2	15.2	1	112	1	90	13	100	1	n	1	n		2	2	y	1	n	y	y	1	1		1		n	N				1	y	low	5
349	varix	varix	ligation	M	0	42	4	4	16.9	2	8.6	23.8	90.5	35	10.3	2	12.7	2	60	2	128	30	89	1	n	1	n		2	2	y	1	n	n	y	2	1		1		y	N				1	y	high	12
350	varix	varix	ligation	F	0	58	4	4	16.9	2	7.5	20.2	102.5	76	10.7	3	27.4	2	77	2	103	23	100	1	n	1	n		2	2	y	1	n	n	n	1	1		1		y	N				1	y	high	15
352	varix	varix	ligation	M	0	57	4	4	17.6	2	7	20	90.5	20	9.2	2	17.2	1	144	2	105	20	100	2	y	1	n		2	2	y	1	n	n	n	2	1		1		n	N				1	y	high	10
354	varix	varix	ligation	F	0	38	4	4	18	1	11.5	32.6	91.3	190	9.9	1	9.8	1	111	2	143	22	98	2	y	1	n		2	2	y	1	n	n	n	1	1		1		n	N				1	y	low	5
357	varix	varix	ligation	M	0	48	4	4	18.3	2	7.5	21.4	84.3	232	10.5	2	19.3	2	55	2	110	34	95	1	n	1	n		2	2	y	1	n	y	n	1	1		1		n	N				1	y	high	14
358	varix	varix	ligation	M	1	74	4	4	18.4	2	8.8	25.5	87.6	57	#NULL!	3	35.7	1	115	1	75	17	100	2	y	1	n		2	2	y	1	n	n	n	1	1		1		n	N				1	y	high	13
367	varix	varix	ligation	M	0	42	4	4	24	2	7	22.9	82.1	107	10.7	2	15.2	1	135	1	92	21	99	2	y	1	n		2	2	y	1	n	n	n	1	1		1		n	N				1	y	high	9
361	ulcer	novarix	hystocryl injection	F	0	58	4	4	19.5	2	6	17.4	100	149	9.2	3	25.9	2	84	2	111	19	98	1	n	2	y		2	2	y	1	*	n	n	1	1		2		n	N				1	y	high	17
332	Malig	novarix	E, Lt gastric a embolization (TAE)	M	1	69	3	3	15.2	2	9.9	27.7	84.7	41	10.2	3	67.4	2	86	1	100	22	100	2	y	1	n		2	1	n	1	n	y	y	2	1		2		y	N				1	y	high	15
334	ulcer	novarix	E, clip, coagulaser	M	1	77	3	3	15.3	2	6.2	19.3	94.6	221	11.9	3	120.7	1	152	2	121	16	100	2	y	1	n		2	1	n	1	n	n	n	2	2		1		y	Y		Y		1	y	high	14
336	Malig	novarix	E	F	1	84	3	3	15.4	2	9.2	26.7	91.1	187	11.3	3	40.9	1	165	1	91	22	100	1	n	1	n		2	1	n	1	n	y	n	2	1		1		n	N				1	y	high	10
343	Malig	novarix	E	M	1	71	3	3	16.3	2	5.4	16.3	85.3	236	9.8	3	50.8	1	144	1	99	16	100	2	y	1	n		2	1	n	1	n	y	y	2	1		1		n	N				1	y	high	11
365	Gastrodu	novarix	E	M	1	70	4	4	21.8	2	4.7	14.6	100.7	28	#NULL!	3	27.2	1	130	2	102	16	100	2	y	1	n		1	1	n	1	n	n	n	1	1		1		n	N				1	y	high	11
[truncated: 9 more columns]
